# Supplementary material for: Exosomal and Soluble Programed Death-Ligand 1 (PD-L1) Predicts Responses to Pembrolizumab in Patients with Extranodal NK/T-Cell Lymphoma
Source: Cancers (Basel). 2022 Nov 16;14(22):5618. doi: 10.3390/cancers14225618 (PMC9688922; doi:10.3390/cancers14225618)
Supplement: Supplementary file 1 [file cancers-14-05618-s001.zip]

Archive with 1 entries (1 files):
- cancers-1986690-supplementary.pdf
